# Supplementary material for: School Health: Pediatric Primary Care Curriculum
Source: MedEdPORTAL. 2018 Oct 19;14:10764. doi: 10.15766/mep_2374-8265.10764 (PMC6346276; doi:10.15766/mep_2374-8265.10764)
Supplement: Supplementary file 1 — A. School Health Curriculum Preparation Checklist.docx B. Part 1 Lession Plan.docx C. School Health Didactic Series Presurvey.docx D. School Accommodations Pre Posttest.docx E. Comparison Table.docx F. Part 2 Lesson Plan.docx G. Role-Play.docx H. Part 3 Lesson Plan.docx I. School Personnel Pre Posttest Answer Key.docx J. Responsibilities of School Health Aide and School Nurse.docx K. Medication Administration Form Instructions.docx L. Assignments.docx M. Follow-up Session.docx N. School Health Didactic Series Postsurvey.docx [file mep-14-10764-s001.zip]

Archive with 15 entries (15 files):
- A._School_Health_Curriculum_Preparation_Checklist.docx
- B._Part_1_Lession_Plan.docx
- C._School_Health_Didactic_Series_Presurvey.docx
- D._School_Accommodations_Pre_Posttest.docx
- E._Comparison_Table.docx
- F._Part_2_Lesson_Plan.docx
- G._Role-Play.docx
- H._Part_3_Lesson_Plan.docx
- I._School_Personnel_Pre_Posttest_Answer_Key.docx
- J._Responsibilities_of_School_Health_Aide_and_School_Nurse.docx
- K._Medication_Administration_Form_Instructions.docx
- L._Assignments.docx
- M._Follow-up_Session.docx
- N._School_Health_Didactic_Series_Postsurvey.docx
- _Educational_Summary_Report_10764.pdf
